# Supplementary material for: Phasic and Tonic Pain Differentially Impact the Interruptive Function of Pain
Source: PLoS One. 2015 Feb 19;10(2):e0118363. doi: 10.1371/journal.pone.0118363 (PMC4335041; doi:10.1371/journal.pone.0118363)
Supplement: S1 Dataset — Provided are age, gender, applied temperature, questionnaire scores, VAS ratings, detection and counting performance for each subject. (XLSX) [file pone.0118363.s001.xlsx]

## Sheet: Tabelle1
VP_nr	age	gender	applied_temperature_long_painful_stimulation	applied_temperature_short_painful_stimulation	State Trait Anxiety Inventory -trait	State Trait Anxiety Inventory -state	Pain Anxiety Symptoms Scale -D1	Pain Anxiety Symptoms Scale -D2	Pain Anxiety Symptoms Scale -D3	Pain Anxiety Symptoms Scale - D4	Pain Catastrophizing Scale	expectation_long_session	expectation_short_session	VAS_rating_long_pain_session	VAS_rating_short_pain_session	detection_performance_pain_long_pain_session	detection_performance_control_long_pain_session	detection_performance_pain_short_pain_session	detection_performance_control_short_pain_session	detection_reaction_time_pain_long_pain_session	detection_reaction_time_control_long_pain_session	detection_reaction_time_pain_short_pain_session	detection_reaction_time_control_short_pain_session	counting_performance_pain_long_pain_session	counting_performance_control_long_pain_session	counting_performance_pain_short_pain_session	counting_performance_control_short_pain_session
VP_01	23	male	44.8	46.8	49	57	32	14	17	17	11	-3	-0.8	66.08	26.97	80.51	80.7	78.95	88.7	415.56	380.02	381.87	403.32	78.33	81.67	83.33	88.33
VP_02	22	male	46	48.5	33	40	8	14	6	12	6	1.3	0.4	44.75	42.62	95.65	94.74	96.43	97.41	347.71	345.88	334.8	335.08	88.33	88.33	85	91.67
VP_03	24	male	46.7	48	34	29	23	14	6	14	20	1.2	-2.5	42.5	42.31	74.36	68.75	77.38	73.81	410.12	374.52	416.12	403.87	70	55	76.19	69.05
VP_04	22	male	46.5	49.8	38	40	46	30	27	26	30	-1.4	-2.9	33.88	40.86	76.25	77.5	73.81	76.19	410.55	401.68	407.46	407.92	75	77.5	69.05	76.19
VP_05	28	male	45	46.8	47	49	40	29	16	31	32	-1.7	-2.8	38.25	59.79	81.25	85	84.52	85.71	382.77	362.99	388.7	373.22	80	90	97.62	90.48
VP_06	30	male	44.3	46.9	41	32	27	35	2	0	7	-2.5	-0.7	52.38	64.64	78.75	88.75	80.95	92.86	401.67	381.44	351.6	363.43	75	87.5	80.95	85.71
VP_07	22	male	44.5	46.7	33	29	27	23	14	18	17	-0.6	-1.7	60.13	68.69	88.75	80	85.71	91.67	374.98	352.1	347.18	344.88	82.5	75	90.48	95.24
VP_08	20	male	46	47.9	35	34	20	20	11	21	10	-1.8	-1.1	35	34.71	85	82.5	80.95	95.24	403.23	379.36	365.06	375.25	87.5	95	90.48	88.1
VP_09	23	male	47	49	25	25	22	38	14	5	10	-2.8	-1.8	36	74.81	71.25	71.25	76.19	83.33	375.97	402.66	402.66	402.12	62.5	65	71.43	78.57
VP_10	24	female	45	46.4	34	32	22	17	13	30	15	-2.5	-0.8	54.38	52.45	87.5	78.75	88.1	90.48	364.01	381.05	347.51	360.55	85	80	92.86	90.48
VP_11	36	male	45	47	32	39	9	28	5	3	4	-1.2	-1.9	73.38	48.05	70	77.5	79.76	65.48	398.59	425.2	392.03	377.8	77.5	70	76.19	76.19
VP_12	29	female	45.6	47.5	40	26	19	23	5	4	6	-1.1	-0.8	43.38	65.52	86.25	90	94.05	94.05	345.36	336.25	320.41	338.94	97.5	97.5	100	97.62
VP_13	25	female	45.5	47	37	32	35	30	29	32	28	-1.3	-0.3	61.13	67.88	77.5	77.5	70.24	76.19	429.54	425.71	401.87	406.61	72.5	87.5	80.95	85.71
VP_14	22	female	46	47	41	35	22	20	16	29	15	-1.6	1.1	81.88	74.69	91.25	96.25	90.48	89.29	374.54	399.76	376.75	386.82	100	92.5	97.62	100
VP_15	20	female	45.3	47.2	46	31	29	27	13	29	22	-4.8	0.7	49.38	66.62	73.75	77.5	69.05	73.81	371.08	391.42	359.04	415.15	58.97	71.8	71.43	64.29
VP_16	21	female	45.5	48	31	26	19	13	3	10	12	-1.9	0.1	35.13	65.91	90	95	92.86	85.37	363.41	333.35	347.75	350.94	87.5	87.5	97.62	90.48
VP_17	24	female	45	47.1	39	43	25	19	7	7	12	-0.5	-1.7	53.38	70.76	62.5	73.75	84.52	73.81	391.93	378.53	373.76	358.43	77.5	75	90.48	83.33
VP_18	29	female	45.8	48.3	32	36	16	27	2	11	15	-4.5	-4.6	64.13	65.31	93.75	90	91.67	97.62	392.85	388.18	378.01	364.78	85	95	88.1	100
VP_19	20	male	48	49.5	43	48	22	30	10	14	20	1.2	1.4	25.75	12.02	73.75	85	88.1	91.67	413.02	400.82	351.48	385.24	77.5	77.5	90.48	90.48
VP_20	25	female	45.5	46.5	30	45	20	23	9	10	19	-3.2	-1.1	52.63	59.12	76.25	73.75	80.95	78.57	351.2	348.62	346.23	339.78	70	65	78.57	78.57
VP_21	41	female	45.2	46								-4.1	0.1	49.5	58.1	82.5	87.5	89.29	90.48	394.37	363.46	374.73	347.78	85	82.5	92.86	92.86
VP_22	24	female	42.3	44	30	32	10	11	12	1	12	-1.3	3	42.88	51.43	78.75	86.25	84.52	88.1	388.9	386.14	392.19	370.72	82.5	87.5	85.71	85.71
VP_23	23	female	42.2	45.6	36	35	20	15	3	29	14	-3.6	-2.1	59.13	60.07	78.75	83.75	84.52	90.48	382.07	415.37	426.87	394.16	75	87.5	92.86	90.48
VP_24	21	male	48.3	49.5	44	43	38	26	19	13	16	-1.7	-2.2	26	16.41	72.5	72.5	82.14	84.52	412.32	425.31	410.48	379.07	67.5	62.5	83.33	88.1
VP_25	27	male	45	45	41	32	16	18	12	13	9	0.8	-0.1	63.38	23.19	78.75	87.5	84.52	83.33	384.82	407.12	383.43	375.85	77.5	82.5	90.48	85.71
VP_26	22	male	43	44.4	48	30	16	29	8	18	15	-1.8	-1.6	52.63	42.91	67.5	72.5	78.57	71.43	430.14	442.38	399.31	410.87	47.5	62.5	73.81	57.14
VP_27	23	female	45	46.2	38	30	13	12	5	2	8	-1.3	-0.5	75.88	52.02	66.25	68.75	69.05	79.76	338.03	339.91	357.82	322.91	67.5	80	80.95	78.57
VP_28	22	female	46	47.2	43	47	15	11	7	3	19	-1.1	-1.1	37.38	26.76	85	93.75	96.43	88.1	364.47	354.68	340.04	331.81	90	95	83.33	83.33
VP_29	23	female	44.5	45.3	36	37	24	18	15	26	18	-0.7	-1.6	72.25	31.88	93.75	83.75	92.86	82.14	371.36	363.45	356.94	358.94	95	97.5	97.62	97.62
VP_30	21	female	45.5	46	44	34	31	24	19	22	9	0	-0.6	70.25	64.33	75	80	76.19	92.86	422.91	381.37	363.04	369.17	62.5	75	83.33	95.24
VP_31	27	male	45.6	47.8	33	35	43	39	15	8	34	-2.3	-0.8	72.38	53.02	85	85	85.71	88.1	347.79	369.09	366.99	372.16	90	80	85.71	92.86
VP_32	29	male	43.6	47								-0.7	-0.7	66.75	78.64	78.75	78.75	76.19	82.14	364.5	385.37	400.77	389.96	67.5	77.5	78.57	80.95
VP_33	26	male	46.1	48	55	56	18	24	13	7	18	-5	-3.7	82.75	79.19	96.25	93.75	92.86	97.62	348.11	353.14	335.56	352.85	97.5	97.5	100	97.62
VP_34	23	male	46.3	48.5	33	36	27	27	18	14	7	-3.2	-2.9	36.13	71.48	78.75	76.25	73.81	95.24	368.88	348.91	371.16	367.54	62.5	82.5	66.67	92.86
